# Supplementary material for: Transient CRISPR-Cas Treatment Can Prevent Reactivation of HIV-1 Replication in a Latently Infected T-Cell Line
Source: Viruses. 2021 Dec 8;13(12):2461. doi: 10.3390/v13122461 (PMC8705111; doi:10.3390/v13122461)
Supplement: Supplementary file 1 [file viruses-13-02461-s001.zip]

Archive with 1 entries (1 files):
- viruses-1468911-supplementary.pdf
